# Supplementary material for: Multiplex Microsphere Immunoassays for the Detection of IgM and IgG to Arboviral Diseases
Source: PLoS One. 2013 Sep 25;8(9):e75670. doi: 10.1371/journal.pone.0075670 (PMC3783417; doi:10.1371/journal.pone.0075670)
Supplement: Table S1 — Multiplex results for summer 2011 samples with indeterminate or unconfirmed diagnostic IgM results. (XLSX) [file pone.0075670.s001.xlsx]

## Sheet: Sheet1
	Table S1: Multiplex results for Summer 2011 samples with indeterminate or unconfirmed diagnostic IgM results (PRNT (truth) followed by screening IgM results in brackets).
	Multinomial - US
		Diagnostic outcome
	Predicted	JC* (LAC)	LAC (LAC NS**)	LAC (LAC Equiv***)	LAC (LAC/POW)	NEG (LAC)	NEG (SLE)	NEG (LAC NS)	NEG (POW NS)	NEG (WN NS)	NEG (SLE NS)	NEG (WN)	NEG (WN/SLE and LAC NS)	NEG (WN/SLE NS)	NEG (WN/SLE NS, LAC)	POW (EQUIV POW)	NEG (POW)	WN (NS WN)	WN (SLE)	Flavi pos****	Sum
	EEEIgM	0	0	0	0	0	0	0	0	0	0	0	0	0	0	0	0	0	0	0	0
	LACIgM	0	0	0	1	0	2	0	0	0	0	0	0	0	0	0	0	0	1	0	4
	NEGIgM	1	2	4	0	0	0	1	1	5	1	0	0	2	0	1	1	1	0	0	20
	POWIgM	0	0	0	0	0	0	0	0	1	0	0	0	0	0	0	0	1	0	0	2
	SLEIgM	0	0	0	0	1	0	0	0	1	0	0	0	0	0	0	0	0	0	0	2
	WNIgM	0	0	0	0	0	0	0	1	2	0	1	1	0	1	0	0	0	0	1	6
	Logit Boosting - US
		Diagnostic outcome
	Predicted	Flavi	JC (LAC)	LAC (LAC NS)	LAC (LAC Equiv)	LAC (LAC/POW)	NEG(LAC)	NEG(SLE)	NEG(NS LAC)	NEG(POW NS)	NEG(WN NS)	NEG(SLE NS)	NEG(WN/SLE NS)	NEG(WN)	POW (EQUIV POW)	NEG (POW)	WN(WN NS)	WN(SLE)	Sum
	EEEIgM	0	0	0	0	0	0	0	0	0	0	0	0	0	0	0	0	0	0
	LACIgM	0	0	0	0	0	0	0	0	0	0	0	0	0	0	0	0	0	0
	NEGIgM	0	1	1+1 tie	4	0	1	0	1	0+2 tie	0	1	1	0	1 tie	1	0	0	10
	POWIgM	0	0	0	0	1	0	0	0	0	0	0	0	0	0	0	0	0	1
	SLEIgM	0	0	1 tie	0	0	0	1	0	1+2 ties	1	0	1 tie	0	0	0	0	1	3
	WNIgM	1	0	0	0	0	0	0	0	0+1 tie	7	0	1+1 tie	1	1 tie	0	1+1 tie	0	9
	*Jamestown Canyon virus (California serogroup bunyavirus)
	**NS denotes indeterminate due to nonspecific background reactivity
	***Equivocal (P/N 2.0<3.0)
	**** multiple flaviviruses identified in screening assay; positive and indistinguishable by PRNT
	Multinomial - CSAM
		Diagnostic outcome
	Predicted	NEG (only tested for MAY)	NEG (WN/SLE NS)	NEG (YF not tested for)	Sum
	DENIgM	0	2	0	2
	EEEIgM	0	0	0	0
	MAYIgM	0	0	0	0
	NEGIgM	0	0	0	0
	WNIgM	0	0	0	0
	YFIgM	1	0	1	2
	Logit Boosting - CSAM
		Diagnostic outcome
	Predicted	NEG (only tested for MAY)	NEG (WN/SLE NS)	NEG (YF not tested for)	Sum
	DENIgM	0	0	0	0
	EEEIgM	0	0	0	0
	MAYIgM	0	0	0	0
	NEGIgM	0	0	0	0
	SLEIgM	0	0	0	0
	VEEIgM	0+1 tie	0	0	0
	WNIgM	0	2	0	2
	YFIgM	0+1 tie	0	1	1
	Multinomial - AAE
		Diagnostic outcome
	Predicted	NEG (DEN)	NEG (DEN/CHIK)	DEN/YF (DEN/YF)	DEN (DEN/YF equiv)	Flavi pos	NEG (CHIK equiv)	NEG (WN NS)	neg (YF EQUIV)	NEG (YF equiv, WN NS)	NEG (YF M)	YF (YF equiv)	Sum
	CHIKIgM	0	0	0	0	0	0	0	0	0	0	0	0
	DENIgM	0	0	2	1	3	0	0	0	0	0	0	6
	JEIgM	0	0	1	0	0	0	0	0	0	0	0	1
	NEGIgM	1	1	0	0	0	1	0	2	0	0	1	6
	WNIgM	0	0	0	0	0	0	1	0	0	0	0	1
	YFIgM	0	0	0	0	0	0	0	0	1	1	4	6
	Logit Boosting - AAE
		Diagnostic outcome
	Predicted	DEN M PRNT NEG	DEN M/CHIK M PRNT neg for both	DEN/YF (DEN/YF)	DEN (DEN/YF equiv)	Flavi pos	NEG (CHIK equiv)	NEG (WN NS)	NEG (YF equiv )	NEG (YF equiv, WN NS)	NEG (YF M)	YF (YF equiv)	Sum
	CHIKIgM	0	0	0	0	0	0	0	0	0	0	0	0
	DENIgM	0	0	3	1	3	0	0	0+1 tie	0	0	0	7
	JEIgM	0	0	0	0	0	0	0	0	0	0	0	0
	NEGIgM	1	1	0	0	0	1	0+1 tie	1+1 tie	1	0	0	4
	POWIgM	0	0	0	0	0	0	0	0	0	0	0	0
	WNIgM	0	0	0	0	0	0	0+1 tie	0	0	0	0	0
	YFIgM	0	0	0	0	0	0	0	0	0	1	3	4
