# Supplementary material for: Multiplex Microsphere Immunoassays for the Detection of IgM and IgG to Arboviral Diseases
Source: PLoS One. 2013 Sep 25;8(9):e75670. doi: 10.1371/journal.pone.0075670 (PMC3783417; doi:10.1371/journal.pone.0075670)
Supplement: Table S2 — Internal control data based on summer 2011 samples. (XLSX) [file pone.0075670.s002.xlsx]

## Sheet: Sheet1
Table S2: Internal control data based on summer 2011 samples.
	Nonspecific bead reaction*	Reporter laser**	Sample M**	Sample G**	RF***	Conjugate M**	Conjugate G**
Min	8	660.5	33.5	1821	20	3275.5	1920
Max	580	1107	895	3797.5	7351	10528.5	3945.5
Average	29.1071	809.19	483.622	2702.94	694.936	8486.85	2840.43
Std Dev	37.6905	31.958	185.015	413.207	1155.34	1623.2	268.47
Lower 95% CI	-44.7649	746.553	120.998	1893.07	-1569.49	5305.43	2314.24
Upper 95% CI	102.979	871.826	846.245	3512.81	2959.36	11668.3	3366.63
5th Percentile	14.725	775	157.875	1978.17	32.4	4646.95	2416
95th Percentile	53.65	852	749.45	3447.32	3088.8	10212	3246.62
*Samples with control values above those in bold need repeating
**Samples with control values below those in bold need repeating
***High RF values above that shown in bold are for information only and do not need repeating
